# Supplementary material for: Enhanced homeostatic sleep response and decreased neurodegenerative proteins in cereblon knock-out mice
Source: Commun Biol. 2024 Sep 30;7:1218. doi: 10.1038/s42003-024-06879-y (PMC11442454; doi:10.1038/s42003-024-06879-y)
Supplement: Supplementary file 4 — Supplementary Data 1 [file 42003_2024_6879_MOESM4_ESM.xlsx]

## Sheet: Figure 1
Figure 1a
CRBN			pTau202			pTau400			pSyn129			DJ2			DJ1			HSP70
non-SD	SD		non-SD	SD		non-SD	SD		non-SD	SD		non-SD	SD		non-SD	SD		non-SD	SD
0.976869	0.778006		0.57809	1.91315		1.06631	1.25549		1.1289	1.87843		0.993472	1.37943		0.861954	1.38165		1.00257	1.61
0.980726	0.66838		0.777814	1.8444		0.767103	1.39218		1.21272	2.10787		1.04171	1.54327		0.904671	1.6007		1.06604	1.76584
0.858355	0.793474		1.24809	1.84994		0.969149	1.30388		1.05999	1.66509		1.1697	1.90431		1.33494	1.73239		1.11833	1.80676
0.901774	0.938755		0.855337	2.05423		1.11414	1.76267		0.740853	1.3062		1.04707	1.55425		0.905779	1.63805		1.19157	1.79947
1.04808	0.842895		0.983056	1.65933		1.2358	1.43094		1.41549	1.52293		0.869812	1.49923		0.886906	1.62009		0.764623	1.23338
0.988997	0.849995		1.07741	1.80529		1.33146	1.77419		0.550694	2.01797		0.957349	1.5182		1.01314	1.59815		0.829476	1.62216
0.898638	0.89608		0.899497	1.88658		1.04765	1.63417		1.32445	2.0585		0.801418	1.68843		1.18464	1.57945		0.832218	1.78367
1.03094	0.622527		1.09283	2.04396		0.941855	1.44931		0.925507	2.04692		0.971163	1.44678		1.18853	1.47224		1.18008	1.79331
0.957319	0.69635		0.948587	1.54851		1.00333	1.17194		0.704883	2.06063		1.12334	1.5852		0.937727	1.42644		1.11178	1.63339
1.04711	0.691456		1.07262	1.5899		0.902324	1.32839		1.16797	2.07719		1.08675	1.71649		0.973903	1.54869		1.09708	1.571
1.0705	0.757899		0.880894	1.84817		0.833084	1.23235		0.803879	1.80587		1.05969	1.54589		0.794501	1.62458		0.948921	1.51077
0.982358	0.750226		0.916876	1.74943		0.653964	1.58979		0.911933	1.75364		0.74418	1.70554		0.812989	1.58001		0.610031	1.73848
0.961673	0.682135		1.22748	1.62458		1.0918	1.62028		0.829628	1.73255		1.04119	1.47776		1.03581	1.5332		0.971837	1.73498
0.982994	0.594012		1.21114	1.36023		0.891364	1.18771		1.18818	1.93896		1.15951	1.54199		1.02666	1.39146		1.05058	1.62659
1.31367	0.789744		1.23027	2.03195		1.15066	1.59292		1.03492	1.92362		0.933633	1.80743		1.13785	1.78301		1.22486	1.82085

## Sheet: Figure 2
Figure 2a
		Crbn+/+													Crbn-/-
CRBN	non-SD	0.95845	0.937562	1.06353	0.922157	0.951275	1.05954	0.919012	0.921762	0.976057	0.891784	1.23567	1.06763	1.09556	0.032821	0.019057	0.013766	0.011512	0.020144	0.027833	0.001993	0.013672	0.017442	0.018618	0.013338	0.018131	0.016659
	SD	0.86241	0.929151	0.922223	0.883882	0.801626	0.848551	0.904453	0.856957	0.908414	0.794569	0.55027	0.766419	0.572442	0.031624	0.009646	0.010435	0.011057	0.026581	0.019492	0.00778	0.01045	0.016723	0.016062	0.014342	0.012164	0.017113
pTau202	non-SD	1.07071	0.656993	1.33108	0.620841	0.783364	0.972341	1.02397	0.712048	0.983474	1.1674	1.28383	1.42994	0.964023	0.407756	0.970538	0.446798	0.80059	0.999254	0.896461	0.981447	0.945345	0.709698	0.715929	0.462639	0.494687	0.533652
	SD	2.1559	1.6527	1.98115	1.65035	1.69622	1.77017	1.32825	1.4518	1.24628	1.55172	1.53015	1.43487	1.33255	1.02981	1.31004	0.679938	1.71086	0.903905	0.777642	0.855893	1.35791	1.26493	0.861916	0.843213	0.692737	1.24863
pTau400	non-SD	0.919712	0.891163	1.11154	0.664397	1.04904	0.954665	0.978732	0.686498	1.14938	1.17007	1.41162	1.15476	0.85841	0.823524	1.22695	0.916563	1.08431	0.98465	1.15099	1.04268	1.11983	0.849654	0.881406	0.886322	0.811246	1.18
	SD	1.80228	1.66471	1.40202	1.73656	1.6949	1.50465	1.16153	1.59681	1.45369	1.37592	1.3987	1.46921	1.19122	1.32584	1.08196	1.29134	1.68295	1.00482	1.0752	1.47959	1.5155	1.18381	1.23469	0.849079	1.07739	1.43696
p-α-Syn	non-SD	1.18786	0.615789	1.40389	0.553402	0.734397	1.26165	0.724873	0.594185	1.29592	1.04883	1.04292	1.25417	1.28211	0.937449	1.36962	0.819187	1.29865	1.3866	0.742653	1.12715	1.28149	0.784078	0.813482	0.545405	0.802113	0.545737
	SD	1.74008	1.79029	2.0567	1.67392	1.70387	1.6387	1.4851	1.42843	1.37338	1.49311	1.90492	2.08201	1.97458	1.17526	1.51303	0.860272	1.37351	1.10257	1.46586	1.62279	1.71885	1.4808	1.74491	1.47179	0.76001	1.03703
DJ2	non-SD	1.14114	0.929689	0.906841	1.1837	1.02015	1.1279	1.03702	1.27665	1.15155	0.855266	0.86747	0.727269	0.775351	1.56621	1.73736	1.43065	1.43503	1.78338	1.61418	1.48971	1.55962	1.1171	1.40376	1.78664	2.08697	2.04676
	SD	1.47115	1.4785	1.54149	1.76379	1.43837	1.40428	1.71909	1.57222	1.72113	1.67853	1.59286	1.33179	1.26342	1.93304	1.94958	2.17004	1.85685	1.9242	1.88946	1.9883	1.72031	2.13067	2.40882	1.89144	2.05305	2.25689
DJ1	non-SD	0.921559	0.937663	1.1923	1.07035	0.880133	1.25804	0.907053	1.23207	1.27893	0.996224	0.912549	0.756779	0.656353	1.43606	1.61218	1.27483	1.44336	1.72118	1.59892	1.30974	1.46846	1.1348	1.28932	1.69616	1.78486	1.65667
	SD	1.35692	1.32238	1.27938	1.37525	1.25865	1.31632	1.7652	1.3328	1.53986	1.30995	1.39537	1.18515	1.43335	1.81284	1.64222	1.75599	1.74934	1.72361	1.34074	1.66621	1.50377	1.57719	2.12468	1.54163	1.8123	1.97731
HSP70	non-SD	0.993882	0.997797	1.17294	0.675695	0.994243	1.09178	0.96369	1.16012	1.23727	0.879131	1.15478	0.831379	0.847279	1.74916	1.81595	1.46538	1.70258	1.84387	1.78208	1.68794	1.70127	1.65657	1.64663	1.6579	1.86152	1.50313
	SD	1.55907	1.70144	1.43687	1.77443	1.49826	1.15136	1.64987	1.43543	1.86096	1.50431	1.44599	1.45512	1.52716	1.64789	1.44653	1.83581	1.99195	1.66374	1.86814	1.74782	1.68875	1.22672	2.10269	1.71603	1.83013	2.27107

## Sheet: Figure 3. Baseline_1h recording
Wake	Crbn+/+
Zeitgeber time (h)	0	1	2	3	4	5	6	7	8	9	10	11	12	13	14	15	16	17	18	19	20	21	22	23
Mouse#1	16.11	37.67	37.22	11.39	65.56	8.056	43.06	10	61.39	4.167	28.33	46.11	84.44	89.72	100	100	69.44	45.28	68.33	100	58.06	33.33	79.17	59.72
Mouse#2	44.72	51.25	27.5	21.11	5.833	13.06	39.17	18.33	41.11	16.39	34.17	25	100	100	68.89	100	99.44	88.61	24.44	99.44	85.56	66.94	98.06	98.06
Mouse#3	96.67	41.55	1.389	0.5556	58.89	1.667	37.22	0.5556	39.72	4.444	28.06	3.889	88.06	96.67	82.78	96.11	97.78	100	69.44	38.61	75.83	91.67	94.17	71.67
Mouse#4	28.06	59	25.28	19.72	16.94	35	11.94	24.44	8.333	35	34.72	30	86.94	90.56	49.72	95	60.56	61.94	37.5	55.56	100	68.89	100	81.11
Mouse#5	71.87	39.17	69.72	28.89	19.72	10.28	37.5	4.722	90	50.28	4.444	45.28	72.5	100	69.44	98.33	92.78	70.56	100	87.78	41.67	83.61	79.44	63.61
Mouse#6	40.67	32.78	50.56	58.89	21.67	42.78	17.5	31.94	38.61	59.72	32.5	45.28	100	70.56	68.06	96.39	100	82.5	98.89	91.67	55.28	46.39	95.83	44.17
Mouse#7	29.44	53.33	43.89	21.94	6.944	66.94	2.222	59.44	20.83	28.33	40.83	25.56	100	94.17	100	56.39	88.33	46.39	75	38.61	55	70.28	57.22	70
Mouse#8	57.22	37.22	35.28	3.889	39.17	15	50.83	11.11	47.22	32.22	29.17	37.78	100	99.17	99.44	73.33	62.5	82.5	92.5	50.56	64.72	27.22	100	88.33
Mouse#9	64.17	0	63.06	2.5	17.22	1.944	58.61	11.39	3.889	49.72	11.67	50.83	73.61	57.22	64.44	100	70.83	41.94	71.39	53.89	60.56	44.17	100	52.22
Mouse#10	27.22	36.67	0	39.72	22.78	1.389	21.67	41.39	4.444	38.33	38.06	38.61	97.78	98.33	100	47.5	93.61	82.78	68.61	52.5	71.94	19.44	100	75.56
	Crbn-/-
Mouse#1	19.72	31.3	56.11	10.83	20.56	52.22	14.44	42.22	28.61	21.11	32.5	38.89	71.11	75	51.39	51.67	45.83	52.22	38.89	40.83	26.94	22.22	79.44	46.94
Mouse#2	53.89	50.69	55.83	51.94	30.83	10.28	1.944	53.61	3.611	50	12.5	58.61	92.5	69.17	54.72	85.56	66.67	74.72	69.17	53.06	87.22	56.67	78.61	81.94
Mouse#3	27.78	68.42	56.39	43.33	28.89	4.722	38.33	24.72	1.944	48.06	42.5	44.72	100	97.78	93.61	90	79.72	62.5	62.22	41.94	66.67	89.72	70.83	92.22
Mouse#4	19.17	61.5	5	30.56	26.39	29.44	1.111	21.67	26.39	6.111	50	90.56	72.22	100	100	43.89	100	43.33	96.67	35.56	35.28	100	51.11	40
Mouse#5	41.11	31.58	36.94	30.28	30.56	39.17	2.222	29.44	37.22	13.61	33.61	17.22	73.61	58.61	68.61	100	74.44	85.28	52.5	21.67	48.06	94.44	60.56	78.89
Mouse#6	83.33	20.5	60.83	21.67	28.33	23.89	1.944	64.44	12.78	27.5	0.8333	43.06	80.56	67.5	50	77.78	100	89.17	13.89	26.11	56.39	100	75.28	86.11
Mouse#7	50.56	57.34	68.61	56.94	31.67	22.5	70.56	18.33	43.06	29.17	31.67	22.78	68.33	58.61	77.78	80.83	28.33	81.94	89.17	76.39	52.78	56.11	60	96.11
Mouse#8	58.33	37.12	66.11	0.5556	43.61	3.333	61.67	19.72	8.889	1.667	11.67	68.33	42.5	58.06	79.72	92.78	100	100	41.94	91.94	46.39	61.11	100	100
Mouse#9	41.5	53.89	14.17	41.11	17.78	36.39	9.444	18.89	29.72	7.222	82.22	47.78	100	80.56	96.67	78.89	91.39	100	100	91.11	56.67	68.33	82.78	83.61
Mouse#10	70.47	28.06	24.72	3.333	63.06	3.611	8.889	37.22	34.44	13.06	64.44	22.5	98.06	100	97.5	49.72	100	95	100	94.17	51.39	79.17	96.39	60.56
NREM	Crbn+/+
Zeitgeber time (h)	0	1	2	3	4	5	6	7	8	9	10	11	12	13	14	15	16	17	18	19	20	21	22	23
Mouse#1	63.61	42.66	47.22	70.56	23.89	70.56	47.5	67.5	35	68.33	50.28	38.33	15.56	10.28	0	0	29.72	43.61	23.61	0	35.83	50.83	20	33.06
Mouse#2	51.39	43.21	59.17	64.44	80.28	68.33	52.5	67.5	51.67	66.39	61.11	60.56	0	0	30.56	0	0.5556	11.39	66.94	0.5556	14.44	26.67	1.944	1.944
Mouse#3	3.333	46.54	72.78	76.67	34.17	69.72	54.44	73.61	41.67	60.56	56.11	73.06	8.611	3.333	17.22	3.889	2.222	0	30.56	50	23.06	8.333	5.833	26.67
Mouse#4	60.28	37.67	59.44	58.61	65.83	54.17	70	59.17	68.61	51.94	51.39	58.61	10.56	9.444	39.17	5	34.17	38.06	61.94	40.28	0	30	0	18.89
Mouse#5	23.12	49.72	25	60.56	67.5	71.94	52.5	76.11	3.889	46.67	79.72	48.61	22.5	0	26.11	0.8333	7.222	24.44	0	12.22	48.89	10.56	19.17	28.33
Mouse#6	43.45	51.39	34.44	33.06	58.61	42.78	64.72	54.72	49.72	34.44	53.61	39.17	0	26.94	29.44	3.611	0	15.56	1.111	6.389	36.39	45.83	4.167	49.44
Mouse#7	55	37.22	45.83	65.28	73.61	25	76.39	35.83	65	56.94	52.22	61.94	0	5.833	0	41.39	9.167	46.11	21.94	54.44	38.33	25.56	36.94	24.72
Mouse#8	40.56	50.83	56.94	82.22	55.83	70.83	45.56	73.89	43.06	60.56	60.56	55.83	0	0.8333	0.5556	25.56	35.83	12.5	7.5	42.78	33.06	56.94	0	11.67
Mouse#9	34.72	83.61	33.61	81.67	73.61	82.78	34.72	75.28	82.22	39.72	74.17	43.06	22.22	40	31.94	0	29.17	51.11	26.39	41.11	37.22	54.17	0	47.5
Mouse#10	64.17	53.61	80.56	56.67	67.22	77.22	68.61	49.72	79.72	53.89	53.89	49.72	2.222	1.667	0	48.33	6.389	17.22	29.44	42.78	20.56	65.83	0	23.06
	Crbn-/-
Mouse#1	70.56	54.29	43.33	74.72	67.22	39.44	64.72	45	58.61	61.94	54.17	46.94	28.89	25	46.67	41.39	48.61	43.61	60.28	53.61	59.44	60.83	18.33	43.61
Mouse#2	40.28	36.84	40.56	33.61	52.5	69.17	68.61	39.17	68.33	30.28	71.94	30	7.5	27.22	42.5	9.722	32.78	19.17	30.83	39.72	12.78	42.78	18.89	18.06
Mouse#3	60.83	30.75	36.11	49.72	56.94	78.06	46.67	63.61	74.72	38.61	42.5	44.44	0	2.222	6.389	10	17.78	32.5	34.72	45.83	22.78	10.28	27.78	6.944
Mouse#4	68.33	34.63	74.17	53.06	58.06	58.89	73.61	65.28	55.56	72.22	38.06	9.444	26.11	0	0	48.61	0	49.44	3.333	52.5	57.22	0	42.5	55
Mouse#5	50	54.85	50.28	60.83	53.89	48.06	79.17	55.83	48.33	52.22	43.06	56.67	25.83	35.83	28.89	0	22.22	14.72	33.06	57.5	38.06	5.556	34.72	21.11
Mouse#6	16.67	66.48	31.11	66.11	58.33	59.72	73.61	26.11	64.72	57.5	74.17	45	16.39	26.39	38.89	19.72	0	10.83	69.72	55.28	33.06	0	21.94	12.78
Mouse#7	45.28	33.8	30.56	28.33	53.33	61.11	23.06	62.22	52.78	55	51.11	55.28	31.67	35.83	21.67	19.17	56.67	15.56	10.83	23.61	35.83	39.17	32.22	3.889
Mouse#8	34.72	51.25	26.11	77.5	46.94	76.67	30	59.17	78.61	75	68.33	26.11	40.83	27.22	15.56	7.222	0	0	52.78	6.667	43.89	35	0	0
Mouse#9	44.57	38.06	63.89	49.44	58.61	46.67	73.33	62.5	60.28	76.11	16.94	41.94	0	17.5	3.333	18.89	8.611	0	0	8.889	38.06	24.44	17.22	16.39
Mouse#10	24.23	58.33	62.78	75.28	33.61	75	78.61	51.94	54.44	70	31.11	65.83	1.944	0	2.5	46.67	0	5	0	5.833	41.67	18.61	3.611	34.72
REM	Crbn+/+
Zeitgeber time (h)	0	1	2	3	4	5	6	7	8	9	10	11	12	13	14	15	16	17	18	19	20	21	22	23
Mouse#1	20.28	19.67	15.56	18.06	10.56	21.39	9.444	22.5	3.611	27.5	21.39	15.56	0	0	0	0	0.8333	11.11	8.056	0	6.111	15.83	0.8333	7.222
Mouse#2	3.889	5.54	13.33	14.44	13.89	18.61	8.333	14.17	7.222	17.22	4.722	14.44	0	0	0.5556	0	0	0	8.611	0	0	6.389	0	0
Mouse#3	0	11.91	25.83	22.78	6.944	28.61	8.333	25.83	18.61	35	15.83	23.06	3.333	0	0	0	0	0	0	11.39	1.111	0	0	1.667
Mouse#4	11.67	3.324	15.28	21.67	17.22	10.83	18.06	16.39	23.06	13.06	13.89	11.39	2.5	0	11.11	0	5.278	0	0.5556	4.167	0	1.111	0	0
Mouse#5	5.014	11.11	5.278	10.56	12.78	17.78	10	19.17	6.111	3.056	15.83	6.111	5	0	4.444	0.8333	0	5	0	0	9.444	5.833	1.389	8.056
Mouse#6	15.88	15.83	15	8.056	19.72	14.44	17.78	13.33	11.67	5.833	13.89	15.56	0	2.5	2.5	0	0	1.944	0	1.944	8.333	7.778	0	6.389
Mouse#7	15.56	9.444	10.28	12.78	19.44	8.056	21.39	4.722	14.17	14.72	6.944	12.5	0	0	0	2.222	2.5	7.5	3.056	6.944	6.667	4.167	5.833	5.278
Mouse#8	2.222	11.94	7.778	13.89	5	14.17	3.611	15	9.722	7.222	10.28	6.389	0	0	0	1.111	1.667	5	0	6.667	2.222	15.83	0	0
Mouse#9	1.111	16.39	3.333	15.83	9.167	15.28	6.667	13.33	13.89	10.56	14.17	6.111	4.167	2.778	3.611	0	0	6.944	2.222	5	2.222	1.667	0	0.2778
Mouse#10	8.611	9.722	19.44	3.611	10	21.39	9.722	8.889	15.83	7.778	8.056	11.67	0	0	0	4.167	0	0	1.944	4.722	7.5	14.72	0	1.389
	Crbn-/-
Mouse#1	9.722	14.4	0.5556	14.44	12.22	8.333	20.83	12.78	12.78	16.94	13.33	14.17	0	0	1.944	6.944	5.556	4.167	0.8333	5.556	13.61	16.94	2.222	9.444
Mouse#2	5.833	12.47	3.611	14.44	16.67	20.56	29.44	7.222	28.06	19.72	15.56	11.39	0	3.611	2.778	4.722	0.5556	6.111	0	7.222	0	0.5556	2.5	0
Mouse#3	11.39	0.831	7.5	6.944	14.17	17.22	15	11.67	23.33	13.33	15	10.83	0	0	0	0	2.5	5	3.056	12.22	10.56	0	1.389	0.8333
Mouse#4	12.5	3.878	20.83	16.39	15.56	11.67	25.28	13.06	18.06	21.67	11.94	0	1.667	0	0	7.5	0	7.222	0	11.94	7.5	0	6.389	5
Mouse#5	8.889	13.57	12.78	8.889	15.56	12.78	18.61	14.72	14.44	34.17	23.33	26.11	0.5556	5.556	2.5	0	3.333	0	14.44	20.83	13.89	0	4.722	0
Mouse#6	0	13.02	8.056	12.22	13.33	16.39	24.44	9.444	22.5	15	25	11.94	3.056	6.111	11.11	2.5	0	0	16.39	18.61	10.56	0	2.778	1.111
Mouse#7	4.167	8.864	0.8333	14.72	15	16.39	6.389	19.44	4.167	15.83	17.22	21.94	0	5.556	0.5556	0	15	2.5	0	0	11.11	4.722	7.778	0
Mouse#8	6.944	11.63	7.778	21.94	9.444	20	8.333	21.11	12.5	23.33	20	5.556	16.67	14.72	4.722	0	0	0	5.278	1.389	9.722	3.889	0	0
Mouse#9	13.93	8.056	21.94	9.444	23.61	16.94	17.22	18.61	10	16.67	0.8333	10.28	0	1.944	0	2.222	0	0	0	0	5.278	7.222	0	0
Mouse#10	5.292	13.61	12.5	21.39	3.333	21.39	12.5	10.83	11.11	16.94	4.444	11.67	0	0	0	3.611	0	0	0	0	6.944	2.222	0	4.722

## Sheet: Fig3. Baseline_sleep recording
Recording time
Wake	Crbn+/+				Crbn-/-				NREM	Crbn+/+				Crbn-/-				REM	Crbn+/+				Crbn-/-
	24h	light	dark		24h	light	dark			24h	light	dark		24h	light	dark			24h	light	dark		24h	light	dark
Mouse#1	52.35	30.74	73.96		40.46	30.69	50.23		Mouse#1	37	52.13	21.88		50.47	56.76	44.19		Mouse#1	10.65	17.13	4.167		9.062	12.55	5.579
Mouse#2	53.44	26.13	80.74		54.32	36.13	72.5		Mouse#2	40.25	62.55	17.96		36.81	48.45	25.16		Mouse#2	6.308	11.32	1.296		8.877	15.42	2.338
Mouse#3	54.88	26.23	83.54		57.38	35.81	78.96		Mouse#3	35.1	55.21	15		35	51.92	18.08		Mouse#3	10.01	18.56	1.458		7.616	12.27	2.963
Mouse#4	50.68	27.36	74		49.42	30.65	68.19		Mouse#4	40.96	57.99	23.94		41.49	55.12	27.87		Mouse#4	8.356	14.65	2.06		9.086	14.24	3.935
Mouse#5	59.65	39.31	79.98		48.31	28.59	68.03		Mouse#5	33.57	50.45	16.69		40.45	54.42	26.48		Mouse#5	6.783	10.23	3.333		11.24	16.99	5.486
Mouse#6	59.28	39.41	79.14		50.49	32.43	68.54		Mouse#6	32.46	46.68	18.24		39.36	53.29	25.44		Mouse#6	8.265	13.92	2.616		10.15	14.28	6.019
Mouse#7	52.13	33.31	70.95		55.39	41.92	68.87		Mouse#7	39.78	54.19	25.37		36.59	46	27.18		Mouse#7	8.09	12.5	3.681		8.009	12.08	3.935
Mouse#8	55.68	33.01	78.36		53.97	31.76	76.18		Mouse#8	38.5	58.06	18.94		36.66	54.19	19.12		Mouse#8	5.822	8.935	2.708		9.375	14.05	4.699
Mouse#9	46.89	27.92	65.86		59.59	33.34	85.83		Mouse#9	46.67	61.6	31.74		32.74	52.7	12.78		Mouse#9	6.447	10.49	2.407		7.674	13.96	1.389
Mouse#10	50.76	25.86	75.67		58.15	31.14	85.16		Mouse#10	42.19	62.92	21.46		35.07	56.77	13.38		Mouse#10	7.049	11.23	2.87		6.772	12.09	1.458
Bout count
Wake	Crbn+/+				Crbn-/-				NREM	Crbn+/+				Crbn-/-				REM	Crbn+/+				Crbn-/-
	24h	light	dark		24h	light	dark			24h	light	dark		24h	light	dark			24h	light	dark		24h	light	dark
Mouse#1	45	27	18		54	28	26		Mouse#1	155	115	40		120	69	51		Mouse#1	122	96	26		85	57	28
Mouse#2	40	18	22		60	25	35		Mouse#2	105	79	26		134	88	46		Mouse#2	71	65	6		86	71	15
Mouse#3	44	12	32		39	21	18		Mouse#3	140	103	37		102	73	29		Mouse#3	101	92	9		76	61	15
Mouse#4	53	22	31		30	18	12		Mouse#4	135	93	42		120	86	34		Mouse#4	92	77	15		99	72	27
Mouse#5	34	24	10		40	17	23		Mouse#5	74	53	21		121	79	42		Mouse#5	56	42	14		96	68	28
Mouse#6	53	33	20		32	14	18		Mouse#6	116	87	29		106	65	41		Mouse#6	83	68	15		85	56	29
Mouse#7	47	22	25		35	16	19		Mouse#7	118	69	49		93	59	34		Mouse#7	85	57	28		73	53	20
Mouse#8	39	25	14		24	11	13		Mouse#8	106	79	27		99	73	26		Mouse#8	71	58	13		86	65	21
Mouse#9	47	19	28		75	54	21		Mouse#9	107	73	34		102	80	22		Mouse#9	66	54	12		59	52	7
Mouse#10	28	14	14		37	20	17		Mouse#10	107	77	30		97	73	24		Mouse#10	81	64	17		62	54	8
Bout length
Wake	Crbn+/+				Crbn-/-				NREM	Crbn+/+				Crbn-/-				REM	Crbn+/+				Crbn-/-
	24h	light	dark		24h	light	dark			24h	light	dark		24h	light	dark			24h	light	dark		24h	light	dark
Mouse#1	16.5889	8.08025	29.3518		10.7284	8.27382	13.3718		Mouse#1	3.45698	3.27537	3.97917		6.13195	6.00242	6.30718		Mouse#1	1.26229	1.30208	1.11539		1.44706	1.48538	1.36905
Mouse#2	19.2583	11.7685	25.3863		12.975	12.4	13.3857		Mouse#2	5.56032	5.76793	4.92948		3.99005	3.9981	3.97463		Mouse#2	1.20423	1.17692	1.5		1.45155	1.53756	1.04445
Mouse#3	17.928	15.6111	18.7968		21.0385	16.3492	26.5093		Mouse#3	3.62977	3.88835	2.90992		4.99837	5.15982	4.59195		Mouse#3	1.41089	1.4366	1.14815		1.38377	1.39344	1.34444
Mouse#4	13.6289	10.1136	16.1237		23.5833	12.6852	39.9305		Mouse#4	4.41112	4.51255	4.1865		5.04445	4.67442	5.9804		Mouse#4	1.27717	1.35065	0.9		1.26599	1.36111	1.01235
Mouse#5	25.1715	11.6944	57.5167		17.3333	12.0196	21.2608		Mouse#5	6.57658	6.96227	5.60317		4.85537	5.03375	4.51983		Mouse#5	1.72023	1.72222	1.71428		1.64062	1.76225	1.34524
Mouse#6	16.0598	10.7071	24.8917		22.5417	16.4524	27.2778		Mouse#6	4.04167	3.88315	4.51723		5.39937	6.01538	4.42277		Mouse#6	1.43173	1.47059	1.25555		1.6804	1.78868	1.47127
Mouse#7	15.8865	15.0606	16.6133		22.7715	19.698	25.3597		Mouse#7	4.91385	5.73913	3.7517		5.70072	5.64407	5.79902		Mouse#7	1.3	1.50585	0.880952		1.53881	1.6195	1.325
Mouse#8	20.3932	12.3	34.8452		32.1805	20.5303	42.0385		Mouse#8	5.27673	5.33545	5.10493		5.39057	5.42922	5.28205		Mouse#8	1.14554	1.08908	1.39744		1.52713	1.51282	1.57143
Mouse#9	14.266	10.4649	16.8452		11.3578	5.86728	25.4762		Mouse#9	6.35513	6.1758	6.7402		4.6536	4.77292	4.2197		Mouse#9	1.30303	1.29938	1.31944		1.84463	1.90063	1.42857
Mouse#10	26.119	14.5952	37.6428		22.5585	11.6083	35.4412		Mouse#10	5.70405	5.91342	5.16667		5.2646	5.66667	4.04167		Mouse#10	1.20988	1.22656	1.14706		1.49731	1.53704	1.22917

## Sheet: Figure 4
Figure 4a
			Crbn+/+											Crbn-/-
	p-AMPKα	0h	0.637638	0.650586	0.752146	0.879766	0.857796	0.386407	1.14459	1.47714	0.718257	2.1305	1.36517	1.81377	1.84947	1.58833	1.56691	1.90861	2.07517	1.84759	1.16965	2.08764	1.94591	0.923392
		2h	0.935964	0.695737	0.969452	1.21344	0.994997	0.553203	2.49839	1.39545	0.500326	1.36444	2.9183	2.08586	2.85956	2.40057	1.95567	2.29144	2.97763	2.19789	1.74777	2.22573	1.75403	1.7564
		4h	1.40026	0.925593	1.2064	1.66429	1.33139	0.886063	1.39477	1.72636	1.27829	2.09275	2.60794	2.69034	2.99715	2.59479	2.47178	2.30876	2.75608	1.17286	2.37574	2.72701	1.50229	0.955466
		6h	1.51846	0.944177	1.38839	2.03243	1.78739	1.20388	1.89645	2.47927	2.87985	1.76827	2.31559	3.44108	4.06068	2.87229	2.94954	2.77159	4.5447	2.43797	2.10075	1.94205	2.16662	2.01532
	AMPKβ	0h	1.10758	1.5506	1.01734	0.882126	1.12801	1.33888	0.985425	1.18602	0.467609	0.371145	0.965249	1.03375	0.920892	0.757659	1.3249	1.10059	0.971927	1.31306	0.947657	1.43769	1.40918	0.860455
		2h	0.870989	1.34169	1.85689	1.11817	0.916524	1.30139	0.927928	0.73849	1.21559	1.09807	0.897562	1.14774	0.837218	0.700951	1.41947	0.794988	0.921489	0.830005	1.15446	1.1166	0.895161	1.26004
		4h	1.08283	1.14334	1.30549	1.08139	0.638024	0.774786	1.09009	1.00915	1.13241	1.34418	0.932329	1.1038	0.729739	1.236	0.8612	1.29147	0.761595	1.30759	1.03645	1.3202	1.38331	1.33324
		6h	0.936913	1.29986	0.838991	0.778473	1.01049	1.03539	0.918938	1.34576	1.09888	0.878094	1.00024	0.953107	0.706429	0.811867	0.956695	1.61996	1.20518	0.896958	0.816492	0.748081	1.06522	1.02984
	AMPKγ	0h	0.797745	1.13202	1.12495	1.06223	0.824358	1.04937	1.48469	0.857173	0.784504	0.777924	1.10504	1.53925	1.06055	1.03547	1.08506	1.86295	1.03168	1.55059	1.16056	1.87936	1.14661	1.35085
		2h	1.02093	1.31778	1.30303	1.49826	0.810129	1.19984	0.696682	1.0995	1.76964	1.22967	1.17599	1.70072	1.23053	1.29556	1.76385	1.691	1.31184	1.32266	1.20669	1.26735	1.49471	1.40987
		4h	0.968186	1.53959	1.69196	1.21442	0.759838	1.25989	0.896969	1.65404	1.29258	1.38709	0.995836	1.8178	1.24782	1.28278	1.51487	1.98707	1.36884	2.05635	1.34579	1.79221	2.19748	1.16351
		6h	1.17379	1.70973	1.56339	1.42142	0.969784	1.83291	1.06104	2.13625	1.301	1.11321	1.26347	1.9068	1.66612	1.56971	1.39297	2.47831	1.81549	1.77092	1.39657	1.07417	2.08314	2.24961
	CAMKKⅡ	0h	1.35346	1.09107	0.982714	0.838062	1.05489	1.01902	1.03444	1.18845	0.756419	0.793764	0.887715	0.801593	0.717975	1.02709	1.34421	1.15515	1.08641	1.08932	0.972426	1.12113	1.1818	1.1839
		2h	0.956087	1.0782	0.778409	0.99226	0.670204	0.557048	0.87929	0.933118	1.07246	0.561217	0.756707	1.19552	1.01927	0.884171	1.18548	1.09076	1.26257	0.820433	0.886278	0.825445	0.887864	0.825669
		4h	0.850107	1.19732	1.15666	1.00763	0.706712	0.822749	0.9611	1.02187	1.06858	0.78743	0.990333	1.04716	0.93518	1.03449	0.907419	1.06281	0.900312	1.14436	0.686742	1.22619	1.40372	1.34279
		6h	0.556296	1.0145	0.834377	0.97884	0.737435	1.2095	0.849704	1.16064	1.22706	0.926642	1.07552	0.975404	0.73237	0.96435	0.5723	1.42028	0.831688	0.914009	0.882145	0.627833	1.97768	0.854132
Figure 4c
			Crbn+/+					Crbn-/-
	CRBN	non-SD	1.02752	0.957148	1.07157	0.942655	1.00111
		SD	0.783842	0.802526	0.708955	0.744782	0.693351
		SD-CC	0.713525	0.765183	0.769576	0.837419	0.855649
	p-AMPKα	non-SD	0.937651	1.40152	1.04347	1.05623	0.561127	1.60424	1.52385	1.63859	1.38404	1.40813
		SD	1.61164	1.67919	1.54669	1.58122	2.03912	1.86611	1.64296	1.98264	2.0144	2.05312
		SD-CC	1.26019	1.36396	1.27875	1.39563	1.36369	1.64261	1.31087	1.43222	1.49084	1.49717
	AMPKβ	non-SD	0.953617	1.03649	0.943999	0.973639	1.09226	0.990213	1.0109	1.02675	1.01054	0.989608
		SD	1.01919	0.925066	0.95283	1.0798	0.982833	1.08046	1.12359	0.927606	1.0155	0.989729
		SD-CC	1.01405	0.998621	1.05494	1.05893	1.06056	0.991423	0.954282	1.14283	0.910548	0.933897
	AMPKγ	non-SD	0.899582	1.00953	0.827338	1.08027	1.18329	1.33116	1.28864	1.40709	1.13874	1.10773
		SD	1.21964	1.25809	1.13151	1.32635	1.03406	1.52246	1.39437	1.60704	1.37925	1.59342
		SD-CC	1.26855	1.26923	1.06386	1.30768	1.01216	1.2839	1.30557	1.48859	1.29308	1.5947
Figure 4e
			Crbn+/+					Crbn-/-
	CRBN	non-SD	1.02367	0.979306	1.02153	0.994415	0.981089
		SD	0.826734	0.787623	0.751519	0.662824	0.834072
		SD-CC	0.697578	0.781049	0.774909	0.890739	0.732791
	p-Tau	non-SD	1.31399	1.03689	1.18684	0.66107	0.801208	1.01778	0.70757	1.05906	1.22863	1.24621
		SD	2.37165	3.36191	3.05195	3.06902	2.52936	1.68395	1.85887	1.90664	1.86027	2.67677
		SD-CC	3.73595	3.05526	3.06113	3.33274	2.45675	2.61663	2.71957	2.47407	2.58797	3.02953
	p-α-Syn	non-SD	1.14453	1.25464	1.02106	0.962026	0.617744	1.24914	1.01173	1.37919	1.29796	1.5502
		SD	2.13956	2.03249	2.02601	1.76836	2.04841	1.5003	1.94438	1.97415	1.43548	2.26028
		SD-CC	2.27629	2.00371	2.05027	2.78982	1.50129	1.51278	1.57564	1.37192	1.56887	1.84468
	DJ2	non-SD	1.15703	1.15703	0.902714	0.99919	1.05405	1.51761	1.27275	1.4657	1.3937	1.32837
		SD	1.19214	1.2903	1.2097	1.48908	1.48444	1.68093	1.30102	1.62235	1.568	1.65561
		SD-CC	1.84172	1.84172	1.54757	1.49583	1.48562	1.5539	1.5777	1.6925	1.49473	1.43244
	DJ1	non-SD	0.875473	1.15913	0.834125	1.03146	1.09981	1.39139	1.43478	1.43059	1.50835	1.76231
		SD	1.84491	1.65996	1.77199	1.55026	1.50379	1.94837	1.70448	1.83029	1.60055	1.72906
		SD-CC	1.54169	1.74154	1.80673	1.63966	1.63798	1.71071	1.61265	1.63882	1.98227	1.57959
	HSP70	non-SD	0.88584	1.22203	0.843698	1.10957	0.93886	1.59155	1.5626	1.47172	1.59934	1.35214
		SD	1.46872	1.45724	1.44551	1.15908	1.55146	1.63258	1.30983	1.69545	1.5948	1.67301
		SD-CC	1.44628	1.51891	1.65673	1.30118	1.57742	1.5405	1.49476	1.45244	1.80157	1.47257

## Sheet: Fig 5. Recovery sleep recording
Recording time
Wake	Baseline		Recovery sleep			NREM	Baseline		Recovery sleep			REM	Baseline		Recovery sleep
	Crbn+/+	Crbn-/-	Crbn+/+	Crbn-/-			Crbn+/+	Crbn-/-	Crbn+/+	Crbn-/-			Crbn+/+	Crbn-/-	Crbn+/+	Crbn-/-
Mouse#1	29.34	31.79	15.5095	26.11		Mouse#1	53.08	58.26	68.6117	61.0183		Mouse#1	17.58	9.949	15.8802	12.8717
Mouse#2	25.54	42.25	17.5008	26.6682		Mouse#2	62.84	45.49	67.1783	57.4983		Mouse#2	11.61	12.26	15.3243	15.8325
Mouse#3	33.46	38.27	14.6748	25.5102		Mouse#3	50.53	52.06	66.6667	59.3967		Mouse#3	16.01	9.671	18.6583	15.0933
Mouse#4	30.68	28.69	19.4425	24.4911		Mouse#4	55.99	57.84	62.825	61.4817		Mouse#4	13.33	13.47	17.7317	14.028
Mouse#5	39.93	34.8	20.5	21.8517		Mouse#5	49.65	53.08	63.17	64.2617		Mouse#5	10.42	12.12	16.34	13.8893
Mouse#6	41.22	34.84	25.5	28.3341		Mouse#6	50.21	52.2	58.17	56.1083		Mouse#6	14.82	12.96	16.34	15.5562
Mouse#7	37.08	39.75	30.82	24.3533		Mouse#7	50.32	49.75	57.33	57.915		Mouse#7	12.59	10.5	11.85	17.7333
Mouse#8	31.3	47.94	25.03	24.6305		Mouse#8	59.54	42.06	64.14	58.6567		Mouse#8	9.167	9.995	10.83	16.7117
Mouse#9	24.81	34.14	15.83	33.5		Mouse#9	65	43.96	68.49	52.34		Mouse#9	10.19	15.66	15.69	14.11
Mouse#10	21.3	32.19	17.63	33.6		Mouse#10	66.57	54.89	65.16	52.11		Mouse#10	12.13	12.92	17.21	14.3
Bout count
Wake	Baseline		Recovery sleep			NREM	Baseline		Recovery sleep			REM	Baseline		Recovery sleep
	Crbn+/+	Crbn-/-	Crbn+/+	Crbn-/-			Crbn+/+	Crbn-/-	Crbn+/+	Crbn-/-			Crbn+/+	Crbn-/-	Crbn+/+	Crbn-/-
Mouse#1	11	13	10	11		Mouse#1	61	30	47	35		Mouse#1	51	24	37	28
Mouse#2	9	16	16	10		Mouse#2	46	42	44	32		Mouse#2	38	30	34	26
Mouse#3	6	10	7	7		Mouse#3	41	30	43	37		Mouse#3	36	24	37	32
Mouse#4	10	8	17	5		Mouse#4	41	37	54	29		Mouse#4	35	31	43	27
Mouse#5	12	7	18	10		Mouse#5	28	31	46	32		Mouse#5	22	27	35	26
Mouse#6	28	5	17	10		Mouse#6	37	31	54	36		Mouse#6	24	29	43	28
Mouse#7	11	7	13	10		Mouse#7	34	27	38	33		Mouse#7	29	22	31	28
Mouse#8	9	8	14	7		Mouse#8	35	28	42	29		Mouse#8	27	24	32	27
Mouse#9	10	12	12	18		Mouse#9	39	41	43	31		Mouse#9	29	34	36	26
Mouse#10	5	7	12	13		Mouse#10	38	34	53	27		Mouse#10	33	27	44	21
Bout length
Wake	Baseline		Recovery sleep			NREM	Baseline		Recovery sleep			REM	Baseline		Recovery sleep
	Crbn+/+	Crbn-/-	Crbn+/+	Crbn-/-			Crbn+/+	Crbn-/-	Crbn+/+	Crbn-/-			Crbn+/+	Crbn-/-	Crbn+/+	Crbn-/-
Mouse#1	9.33333	8.78205	4.5625	7.96759		Mouse#1	3.1612	7.04445	5.58989	6.38677		Mouse#1	1.25163	1.375	1.52024	1.67884
Mouse#2	10.0556	9.47917	2.57361	9.76389		Mouse#2	4.98188	3.92857	5.87315	6.53194		Mouse#2	1.05263	1.44444	1.71273	2.12917
Mouse#3	19.9722	13.7	8.40278	11.6806		Mouse#3	4.46342	6.3	5.96316	5.883		Mouse#3	1.59259	1.38194	1.86032	1.67361
Mouse#4	10.8833	12.6875	3.45833	11.6389		Mouse#4	4.93497	5.75225	4.42222	7.72923		Mouse#4	1.35714	1.44086	1.54552	1.75879
Mouse#5	11.8611	17.8333	3.91667	7.35417		Mouse#5	6.44643	6.18817	4.99638	7.45714		Mouse#5	1.67425	1.5679	1.64286	1.89583
Mouse#6	4.30357	25	3.45833	6.5		Mouse#6	4.91442	6.08065	4.42222	5.99167		Mouse#6	2.30555	1.58621	1.54552	2.11574
Mouse#7	12.0303	20.2382	8.32051	7.72917		Mouse#7	5.37745	6.69753	5.48246	6.8114		Mouse#7	1.52299	1.67425	1.36021	2.51488
Mouse#8	12.3148	21.5833	6.20238	12.0833		Mouse#8	6.1619	5.42857	5.53175	7.65602		Mouse#8	1.18518	1.47917	1.19792	2.22593
Mouse#9	8.88333	12.2639	4.41667	4.88889		Mouse#9	6.07692	3.88212	5.79457	6.78495		Mouse#9	1.14942	1.56863	1.53704	2.23718
Mouse#10	15.3333	16.2857	5.08333	9.21795		Mouse#10	6.3421	5.91667	4.45912	6.94444		Mouse#10	1.28283	1.59259	1.39773	2.46032

## Sheet: Fig 5.Recovery Sleep NREM delta
NREM δ (0.5~4.0Hz)	Crbn+/+							Crbn-/-
Recovery sleep	1	2	3	4	5	6		1	2	3	4	5	6
Mouse#1	107.266	103.673	99.654	101.691	100.313	96.1743		109.165	110.469	100.55	103.093	101.764	94.2003
Mouse#2	107.303	108.855	104.397	102.636	103.191	102.512		116.583	113.733	112.813	114.22	96.4288	103.965
Mouse#3	112.004	112.688	103.279	107.426	102.862	100.855		111.556	111.118	115.844	111.699	109.569	107.134
Mouse#4	111.389	108.871	111.401	106.245	112.802	97.6997		133.102	126.317	120.799	119.083	118.344	99.4917
Mouse#5	114.425	117.955	100.095	102.899	99.881	99.8605		110.217	120.373	106.728	104.121	112.897	100.757
Mouse#6	105.52	98.1037	103.016	101.497	98.3073	99.6414		123.149	125.142	112.021	107.519	104.989	101.312
Mouse#7	109.87	108.492	105.932	102.491	102.972	100.244		103.809	100.301	112.544	98.118	98.9668	103.013
Mouse#8	102.084	107.426	102.71	96.5915	103.71	103.749		109.085	112.318	110.866	113.966	119.751	102.632
Mouse#9	120.963	112.982	114.399	103.236	101.803	99.9349		114.426	114.212	111.499	108.464	107.066	100.828
Mouse#10	107.874	105.874	114.439	100.2	103.877	101.766		113.169	108.141	111.33	104.359	100.881	94.9487
NREM low δ (0.5~2.5Hz)	Crbn+/+							Crbn-/-
Recovery sleep	1	2	3	4	5	6		1	2	3	4	5	6
Mouse#1	103.971	107.944	104.601	102.944	109.042	98.2072		125.831	119.616	129.81	122.029	115.02	101.441
Mouse#2	106.882	119.275	118.403	126.85	118.706	104.865		130.109	134.827	142.852	149.148	108.814	116.243
Mouse#3	103.615	103.627	108.983	115.664	109.178	109.335		119.027	114.083	128.414	126.291	117.401	116.462
Mouse#4	98.9963	105.52	120.824	102.153	115.997	105.675		133.765	146.021	132.631	109.678	123.129	106.285
Mouse#5	120.505	126.944	148.854	109.73	119.265	104.105		86.3653	138.27	112.389	117.968	109.185	107.587
Mouse#6	104.546	121.706	112.065	103.097	106.354	116.051		106.847	127.4	120.522	105.566	98.9442	111.181
Mouse#7	107.074	113.532	118.508	109.625	112.504	106.502		132.517	110.317	133.549	107.837	97.9778	97.1459
Mouse#8	105.581	111.293	104.087	98.7621	106.342	107.177		109.474	114.939	118.491	130.992	126.698	111.387
Mouse#9	117.336	123.714	130.028	125.952	113.759	105.383		117.599	125.536	126.368	120.998	113.315	107.892
Mouse#10	102.234	101.762	118.726	101.473	113.889	107.721		114.457	124.352	118.657	119.475	122.664	103.3
NREM high δ (2.5~4.0Hz)	Crbn+/+							Crbn-/-
Recovery sleep	1	2	3	4	5	6		1	2	3	4	5	6
Mouse#1	110.285	99.7409	95.1055	100.556	94.0421	94.4138		98.6394	104.378	82.3838	90.7009	93.612	90.0245
Mouse#2	107.571	101.509	96.3666	88.7822	94.0108	100.954		107.561	99.4977	91.9285	92.3844	88.6404	95.616
Mouse#3	118.04	119.173	99.4266	102.189	98.7993	95.6283		104.899	108.287	104.778	98.7866	102.963	99.3363
Mouse#4	122.68	111.898	103.242	109.999	110.203	91.7887		132.475	109.195	111.433	129.486	113.854	94.1461
Mouse#5	112.027	113.873	85.7234	99.7732	92.1842	98.1361		149.216	105.721	101.388	92.4262	116.633	95.3034
Mouse#6	105.902	90.0417	99.8808	100.854	95.3066	93.675		135.751	123.566	106.053	109.088	110.131	94.8726
Mouse#7	111.136	105.125	99.7429	98.3093	97.3165	96.0092		88.1867	92.1913	96.6575	90.8177	99.7165	108.302
Mouse#8	90.9928	94.416	97.7321	89.0814	94.5046	92.2296		108.774	110.21	104.775	101.874	114.1	95.9166
Mouse#9	122.684	107.96	107.46	93.8416	96.3618	97.5566		115.343	106.052	100.826	100.366	103.657	96.1362
Mouse#10	110.04	107.517	112.749	99.7062	100.437	99.701		112.587	101.42	108.042	97.7257	93.2643	91.7085
Mean of NREM low δ (0.5~2.5Hz)	Crbn+/+	Crbn-/-
Mouse#1	104.452	118.958
Mouse#2	115.83	130.332
Mouse#3	108.4	120.28
Mouse#4	108.194	125.251
Mouse#5	121.567	111.961
Mouse#6	110.636	111.743
Mouse#7	111.291	113.224
Mouse#8	105.54	118.664
Mouse#9	119.362	118.618
Mouse#10	107.634	117.151

## Sheet: Figure S2
Figure S2b
		non-SD						SD
	CRBN	1.34254	0.891662	0.907911	0.732895	1.02974	1.21916	0.800892	0.927617	1.5353	0.912205	0.798932	1.20299
	DCAF1	1.11361	1.10358	0.871329	0.845088	0.95962	1.15155	0.947614	1.42841	1.11261	0.790742	0.689723	1.21748
	DCAF2	0.980128	1.13304	1.45187	1.52439	0.656033	0.620185	1.37735	0.596763	1.60803	0.613534	0.680635	1.81178
Figure S2c				Figure S2d				Figure S2e
non-SD	SD			non-SD	SD			non-SD	SD
0.923067	0.868094			0.668463	0.949126			0.518648	1.11221
0.991513	0.767583			1.13301	1.00245			1.50785	1.194
1.00263	0.681934			1.16721	0.965781			0.821122	1.21351
1.02499	0.701913			1.30291	0.963817			0.982699	0.954898
1.08622	0.729318			1.05053	0.88554			1.68914	0.648567
0.922235	0.836664			1.12189	1.12231			1.22375	1.03434
0.927455	0.682597			0.730358	1.11207			0.636346	0.992061
1.02375	0.729398			0.965467	1.1696			0.740423	1.42036
1.09814	0.689622			0.860163	0.976031			0.880022	1.59749
